# Supplementary material for: Colletotrichum Species Causing Anthracnose of Citrus in Australia
Source: J Fungi (Basel). 2021 Jan 12;7(1):47. doi: 10.3390/jof7010047 (PMC7828153; doi:10.3390/jof7010047)
Supplement: Supplementary file 1 [file jof-07-00047-s001.zip › Table S1.xlsx]

## Sheet: Sheet1
No.	Isolate	VPRI number	Source number	Species	Species complex	Host common name	Host scientific name	Host organ	Symptom	Preharvest/Postharvest	Town	State	Date	Collector
1	A12-43031	43031	ex BRIP 53157d	C. gloeosporioides	Gloeosporioides species complex	Tahitian lime	Citrus aurantifolia Tahiti	Fruit	Dryness	/	Mareeba	Qld	Aug. 2009	M. Weinert
2	G01-42955	42955	VPRI 42955	C. gloeosporioides	Gloeosporioides species complex	Lemon	Citrus limon	stem	spot	/	Hurlstone Park	NSW	Dec. 1974	J. Lenne
3	A02-10347	10347	VPRI 10347	C. gloeosporioides	Gloeosporioides species complex	Lemon	Citrus limon	Dead fallen leaf	/	/	Queenscliff	Vic	Apr. 1976	I.G. Pascoe
4	A01-10312	10312	VPRI 10312	C. gloeosporioides	Gloeosporioides species complex	Orange	Citrus sinensis	Fruit	anthracnose	/	Queenscliff	Vic	1976	I.G. Pascoe
5	A09-43028	43028	ex BRIP 28546a	C. gloeosporioides	Gloeosporioides species complex	Orange	Citrus sinensis Navel	Fruit	anthracnose	/	Emerald	Qld	Apr. 1994	R. McLaughlan
6	B02-43033	43033	ex BRIP 28831a	C. gloeosporioides	Gloeosporioides species complex	Orange	Citrus sinensis	Fruit	anthracnose	/	Brisbane	Qld	July 2000	A. Cooke
7	H01-42956	42956	VPRI 42956	C. gloeosporioides	Gloeosporioides species complex	Orange	Citrus sinensis	Leaf	greasy spot	/	Yanco	NSW	Oct. 1977	C. Wellings
8	A05-43024	43024	ex WAC 12803, =BRIP 63680a	C. gloeosporioides	Gloeosporioides species complex	Orange	Citrus sinensis	Fruit	/	/	Gin Gin	WA	Oct. 2005	G. Foord
9	A07-43026	43026	ex BRIP 66210a	C. gloeosporioides	Gloeosporioides species complex	Mandarin	Citrus reticulata	Leaf	spot	/	Golden Heights	SA	Sept. 2017	E.K. Dann
10	A08-43027	43027	ex BRIP 66210b	C. gloeosporioides	Gloeosporioides species complex	Mandarin	Citrus reticulata	Leaf	brown spot	/	Golden Heights	SA	Sept. 2017	E.K. Dann
11	A11-43030	43030	ex BRIP 28754a	C. gloeosporioides	Gloeosporioides species complex	Mandarin	Citrus reticulata	Fruit	anthracnose	/	Brisbane market	Qld	July. 2000	A. Cooke
12	B01-43032	43032	ex BRIP 66135a	C. gloeosporioides	Gloeosporioides species complex	Mandarin	Citrus reticulata Imperial Blanco	Fruit	Russeting, microcracking	/	Brisbane	Qld	May 2017	A. Cooke
13	B03-43034	43034	ex BRIP 65028a	C. fructicola	Gloeosporioides species complex	Persian lime	Citrus latifolia	branch	splitting	/	Atherton	Qld	Sept. 2016	K. Grice
14	A10-43029	43029	ex BRIP 54270b	C. siamense	Gloeosporioides species complex	Finger lime	Citrus australasica	Fruit	/	/	Childers	Qld	Mar. 2011	A.K. Miles
15	A06-43025	43025	ex BRIP 58074a	Colletotrichum sp.	Gloeosporioides species complex	Finger lime	Citrus australasica	Leaf/fruit	spot	/	Lamington	Qld	Nov. 2012	G. Grose
16	UMC001	43074	UOM001	C. australianum sp. nov.	Gloeosporioides species complex	Mandarin	Citrus reticulata	Fruit	anthracnose	postharvest	University of Melbourne	Vic	May 2016	T. Coburn, I. Brambley & W. Lamgley
17	UMC002	43075	UOM002	C. australianum sp. nov.	Gloeosporioides species complex	Orange	Citrus sinensis	Fruit	anthracnose	postharvest	Dunkeld	Vic	May 2016	J. Kennedy
18	UMC003	43076	UOM003	C. gloeosporioides	Gloeosporioides species complex	Orange	Citrus sinensis	Fruit	anthracnose	postharvest	Dunkeld	Vic	May 2016	J. Kennedy
19	UMC004	43077	UOM004	C. siamense	Gloeosporioides species complex	Lemon	Citrus limon	Fruit	anthracnose	postharvest	Orchard	NSW	May 2016	J. Sendjaja
20	UMC005	43078	UOM005	C. gloeosporioides	Gloeosporioides species complex	Lime	Citrus aurantifolia	Fruit	anthracnose	postharvest	Emerald	Qld	Mar. 2017	P. Taylor
21	UMC006	43079	UOM006	C. fructicola	Gloeosporioides species complex	Mandarin	Citrus reticulata	Fruit	anthracnose	postharvest	Gayndah	Qld	Mar. 2017	W. Wang
22	UMC007	43080	UOM007	C. gloeosporioides	Gloeosporioides species complex	Mandarin	Citrus reticulata	Fruit	anthracnose	postharvest	Gayndah	Qld	Mar. 2017	W. Wang
23	UMC008	43081	UOM008	C. gloeosporioides	Gloeosporioides species complex	Mandarin	Citrus reticulata	Fruit	anthracnose	postharvest	Gayndah	Qld	Mar. 2017	W. Wang
24	UMC009	43082	UOM009	C. gloeosporioides	Gloeosporioides species complex	Mandarin	Citrus reticulata	Fruit	anthracnose	postharvest	Gayndah	Qld	Mar. 2017	W. Wang
25	UMC010	43083	UOM010	C. theobromicola	Gloeosporioides species complex	Lime	Citrus aurantifolia	Fruit	anthracnose	postharvest	Atherton Tablelands	Qld	Mar. 2017	A. Firth
26	UMC011	43084	UOM011	C. gloeosporioides	Gloeosporioides species complex	Cumquat	Citrus japonica	Fruit	anthracnose	postharvest	Armadale	Vic	Mar. 2017	C. Youngman
27	UMC012	43648	UMC012	C. gloeosporioides	Gloeosporioides species complex	Orange	Citrus sinensis	Stem	dieback	preharvest	Burnley	Vic	Apr. 2019	W. Wang
28	UMC013	43649	UMC013	C. gloeosporioides	Gloeosporioides species complex	Lemon	Citrus limon	Leaf	spot	preharvest	Burnley	Vic	Apr. 2019	W. Wang
29	UMC014	43650	UMC014	C. gloeosporioides	Gloeosporioides species complex	Cumquat	Citrus japonica	Leaf	spot	preharvest	North Melbourne	Vic	Apr. 2019	W. Wang
30	D02-42941	42941	ex DAR 25017a	C. karstii	Boninense species complex	Orange	Citrus sinensis Valencia	Leaf	greasy spot	/	Dareton	NSW	May 1975	C. Wellings
31	F02-42943	42943	ex DAR 29821a	C. karstii	Boninense species complex	Orange	Citrus sinensis Valencia	Leaf	greasy spot	/	Mourquong	NSW	Oct. 1977	C. Wellings
32	G02-42944	42944	ex DAR 29826a	C. karstii	Boninense species complex	Orange	Citrus sinensis Valencia	leaf	greasy spot	/	Barham	NSW	Oct. 1977	C. Wellings
33	L1NML30L1	43651	UMC015	C. karstii	Boninense species complex	Lemon	Citrus limon	Leaf	spot	preharvest	North Melbourne	Vic	Apr. 2019	W. Wang
34	OPL12	43652	UMC016	C. karstii	Boninense species complex	Orange	Citrus sinensis	Leaf	spot	preharvest	Parkville	Vic	May 2019	W. Wang
35	OMT19S9L8L1	43653	UMC017	C. karstii	Boninense species complex	Orange	Citrus sinensis	Leaf	spot	preharvest	Mildura	Vic	May 2019	W. Wang
36	OMT17S7L3	43654	UMC018	C. karstii	Boninense species complex	Orange	Citrus sinensis	Leaf	spot	preharvest	Mildura	Vic	May 2019	W. Wang
